# Supplementary material for: High-Throughput Continuous-Flow Separation in a Micro Free-Flow Electrophoresis Glass Chip Based on Laser Microfabrication
Source: Sensors (Basel). 2022 Feb 1;22(3):1124. doi: 10.3390/s22031124 (PMC8838507; doi:10.3390/s22031124)
Supplement: Supplementary file 1 [file sensors-22-01124-s001.zip]

Archive with 1 entries (1 files):
- sensors-1539345-supplementary.pdf
